# Supplementary material for: Influence of Drug Load on the Printability and Solid-State Properties of 3D-Printed Naproxen-Based Amorphous Solid Dispersion
Source: Molecules. 2021 Jul 26;26(15):4492. doi: 10.3390/molecules26154492 (PMC8347219; doi:10.3390/molecules26154492)
Supplement: Supplementary file 1 [file molecules-26-04492-s001.zip]

Archive with 1 entries (1 files):
- molecules-1280937-supplementary.pdf
